# Supplementary material for: Biosynthesis of thiocarboxylic acid-containing natural products
Source: Nat Commun. 2018 Jun 18;9:2362. doi: 10.1038/s41467-018-04747-y (PMC6006322; doi:10.1038/s41467-018-04747-y)
Supplement: Supplementary file 3 — Supplementary Data 1 [file 41467_2018_4747_MOESM3_ESM.xlsx]

## Sheet: Sheet1
		Primer	Nucleotide Sequence (5'-3')	Function
		739A3_F	AAAACCTCTATTTCCAGTCGATGGAATCTGTGAGTGAA	ptmA3 amplification for pBS12087
		739A3_R	TACTTACTTAAATGTTATCATCCGGTGGGTGCCGC	ptmA3 amplification for pBS12087
		739U4_F	AAAACCTCTATTTCCAGTCGGTGAGCGGCGGCCCGGACTTC	ptmU4 amplification for pBS12088
		739U4_R	TACTTACTTAAATGTTATCAGTGAAAGAGCCAGGGCGCGAC	ptmU4 amplification for pBS12088
		739StrU4_F	GGAATTCCATATGGGCAGCAGCCATCAC	ptmU4 amplification for pBS12092
		739StrU4_R	CCCAAGCTTTCAGTGAAAGAGCCAGGGC	ptmU4 amplification for pBS12092
		U4D430A_F	GTGCTGCTGTGCGCCATGTTCGGTGCG	PtmU4 mutagenesis
		U4D430A_R	CGCACCGAACATGGCGCACAGCAGCAC	PtmU4 mutagenesis
		U4D430E_F	GTGCTGCTGTGCGAGATGTTCGGTGCG	PtmU4 mutagenesis
		U4D430E_R	CGCACCGAACATCTCGCACAGCAGCAC	PtmU4 mutagenesis
		U4D430N_F	GTGCTGCTGTGCAACATGTTCGGTGCG	PtmU4 mutagenesis
		U4D430N_R	CGCACCGAACATGTTGCACAGCAGCAC	PtmU4 mutagenesis
		739PtmS2_F	AAAACCTCTATTTCCAGTCGGCCATCGAGGTCCGAATCCC	ptmS2 amplification for pBS12090
		739PtmS2_R	TACTTACTTAAATGTTATCATCCGCCGGCCACTGCCG	ptmS2 amplification for pBS12090
		739PtmS3_F	AAAACCTCTATTTCCAGTCGAGCGTCAAGGTCCGCATCCCC	ptmS3 amplification for pBS12091
		739PtmS3_R	TACTTACTTAAATGTTATCAGCCGCCGGCGACCGCAG	ptmS3 amplification for pBS12091
		739PtmS4_F	AAAACCTCTATTTCCAGTCGTCGCTGCCACCCCTGGTC	ptmS4 amplification for pBS12089
		739PtmS4_R	TACTTACTTAAATGTTACTAGTAGACCGGCTTCTCCGGC	ptmS4 amplification for pBS12089
		739A3pUW_F	AACTGCAGTCGCGCATGGAAAGGCA	ptmA3 amplification for pBS12084
		739A3pUW_R	CCCAAGCTTCTACGTCATCCGGTGGGTG	ptmA3 amplification for pBS12084
		739U4pUW_F	GGAATTCCATATGAGCGGCGGCCCGG	ptmU4 amplification for pBS12083
		739U4pUW_R	AACTGCAG TCAGTGAAAGAGCCAGGGC	ptmU4 amplification for pBS12083
		739B1B3pUW_F	CCCAAGCTT GCCATCCCTCGCCCACATTCG	ptmB1-B3 amplification for pBS12086
		739B1B3pUW_R	CGGAATTCCTACCGGCTCCCGACCGG	ptmB1-B3 amplification for pBS12086
		739U4KO_F	CTACGCGGACCGGAGGGCCGAGACGTGAGCGGCGGCCCGATTCCGGGGATCCGTCGACC	PCR targeting for replacement of ptmU4
		739U4KO_R	CGCAATGCCTTGATCAGTTCACTCACAGATTCCATGTCTTGTAGGCTGGAGCTGCTTC	PCR targeting for replacement of ptmU4
		739U4ID_F	CTCGCACACCAGCCGTACTA	PCR confirmation
		739U4ID_R	CCGCAATGCCTTGATCAGTT	PCR confirmation
		739U4south_F	TGGACATCCTGCACAACAA	Southern probe U4
		739U4south_R	GGTCTGTCCGGTGATGAAC	Southern probe U4
		739A3up_F	CCCAAGCTTCCCTGTTGAGTCGATTGCATTA	Inactivation of ptmA3
		739A3up_R	GCTCTAGACCAGATATTCGGGCGAGTTG	Inactivation of ptmA3
		739A3down_F	GCTCTAGAGCACCCACCGGATGACG	Inactivation of ptmA3
		739A3down_R	CGGAATTCCCGCTACTTGCCGGGCTG	Inactivation of ptmA3
		739A3ID_F	TCGCGCATGGAAAGGCA	PCR confirmation
		739A3ID_R	CTACGTCATCCGGTGGGTG	PCR confirmation
		739A3south_F	TGATCGGCACCGAATTCAT	Southern probe A3
		739A3south_R	TCAGCAGCTTCTCCCACT	Southern probe A3
		739ptmS2KO_F	GCCACCGCACTCCGACAGGAGCACTCTCATGGCCATCGAATTCCGGGGATCCGTCGACC	PCR targeting for replacement of ptmS2
		739ptmS2KO_R	CCGCCGCCAGCGGGGAGTCGTACCGCACGTCACACCATTTGTAGGCTGGAGCTGCTTC	PCR targeting for replacement of ptmS2
		739ptmS2ID_F	CGTACTTCCGGCGTCAC	PCR confirmation
		739ptmS2ID_R	TCCAGCTTCGCCCAGAT	PCR confirmation
		739ptmS2south_F	CCACGGGTTCGGTGAAG	Southern probe ptmS2
		739ptmS2south_R	CCTGCTCGCGCAGATAG	Southern probe ptmS2
		739ptmS3KO_F	TACTCCGTATTTCCTGGAAGGCTGAACCATGAGCGTCAAATTCCGGGGATCCGTCGACC	PCR targeting for replacement of ptmS3
		739ptmS3KO_R	TCCGGTCAAGCAGGCGAAGAGATGGCGAAAAATCAGCAGTGTAGGCTGGAGCTGCTTC	PCR targeting for replacement of ptmS3
		739ptmS3ID_F	CGAACTCGTACTCCGTATTTCC	PCR confirmation
		739ptmS3ID_R	CGCACCTAGGCGACAAATA	PCR confirmation
		739ptmS4KO_F	CGATGAGGTCCGCAGGTACTCCCGCCACCTGATCATCCCATTCCGGGGATCCGTCGACC	PCR targeting for replacement of ptmS4
		739ptmS4KO_R	GACTTGAGGACGGCCAGGACCTCGGCGGAGCGGACGCCCTGTAGGCTGGAGCTGCTTC	PCR targeting for replacement of ptmS4
		739ptmS4ID_F	AATCGTCTCGCGCATCG	PCR confirmation
		739ptmS4ID_R	ATCTCCCGTCGGAGACC	PCR confirmation
		739ptmS4south_F	GTCGATGTCCGCGATGTC	Southern probe ptmS4
		739ptmS4south_R	CACGCGTCCCAGCATAC	Southern probe ptmS4
		739ptmS1KO_F	TGACCCTCACCAAGGCGCTCTTCGACCAGATCGTCGAGCATTCCGGGGATCCGTCGACC	PCR targeting for replacement of ptmS1
		739ptmS1KO_R	GAGTACGCCGCCACGACCTCGACCTCTTCCTCGGTGACCTGTAGGCTGGAGCTGCTTC	PCR targeting for replacement of ptmS1
		739ptmS1ID_F	CGGACGGAAGAGGGTAAATC	PCR confirmation
		739ptmS1ID_R	GCTCACGTCGTGGTCAA	PCR confirmation
		739ptmS1south_F	GTACACCAATCGTCCACATCAT	Southern probe ptmS1
		739ptmS1south_R	TCTCCAGGTCGGTGAAGAG	Southern probe ptmS1
		EcoliFabF_F	AAAACCTCTATTTCCAGTCG GTGTCTAAGCGTCGTGTAGTTGTGACC	fabF amplification for pBS12096
		EcoliFabF_R	TACTTACTTAAATGTTAGATCTTTTTAAAGATCAAAGAACCATTAGTGCC	fabF amplification for pBS12096
		FabFC163Q_F	TCTATCGCGACTGCCCAGACTTCCGGCGTGCAC	fabF C163Q amplification for pBS12096
		FabFC163Q_R	GTGCACGCCGGAAGTCTGGGCAGTCGCGATAGA	fabF C163Q amplification for pBS12096
