# Supplementary material for: Biosynthesis of thiocarboxylic acid-containing natural products
Source: Nat Commun. 2018 Jun 18;9:2362. doi: 10.1038/s41467-018-04747-y (PMC6006322; doi:10.1038/s41467-018-04747-y)
Supplement: Supplementary file 4 — Supplementary Data 2 [file 41467_2018_4747_MOESM4_ESM.xlsx]

## Sheet: Sheet1
			Accession Number
	No.	Strains	PtmU4 homologue	PtmA3 homologue
	1	Pseudomonas stutzeri KC	AAD39228.2	AAD39230.1
	2	Pseudomonas stutzeri	AAF33133.1	AAF33134.1
	3	Pseudomonas fluorescens	AAL65280.1	AAL65279.1
	4	Pseudomonas putida	AAQ01712.2	AAQ01713.2
	5	Hahella chejuensis KCTC 2396	ABC29625.1	ABC29624.1
	6	Streptomyces platensis	ACO31296.1	ACO31297.1
	7	Actinosynnema mirum DSM 43827	ACU37707.1	ACU37706.1
	8	Streptosporangium roseum DSM 43021	ACZ86411.1	ACZ86412.1
	9	Streptomyces platensis	ADD83020.1	ADD82992.1
	10	Nocardiopsis dassonvillei subsp. dassonvillei	ADH66888.1	ADH66889.1
	11	Streptomyces sp. TP-A2060	ADZ13538.1	ADZ13540.1
	12	Burkholderia gladioli BSR3	AEA66016.1	AEA66017.1
	13	Ralstonia solanacearum Po82	AEG71884.1	AEG71883.1
	14	Nitrosomonas sp. Is79A3	AEJ01457.1	AEJ01458.1
	15	Pseudomonas fluorescens F113	AEV62621.1	AEV62622.1
	16	Nocardiopsis alba ATCC BAA-2165	AFR09980.1	AFR11001.1
	17	Amycolatopsis orientalis HCCB10007	AGM09179.1	AGM09181.1
	18	Pseudomonas brassicacearum	AHL34247.1	AHL34246.1
	19	Burkholderia cenocepacia	AIO35285.1	AIO36721.1
	20	Streptomyces platensis	AIW55577.2	AIW55578.2
	21	Streptomyces sp. CB00765	AIW55622.1	AIW55623.1
	22	Pseudomonas parafulva	AIZ32098.1	AIZ32097.1
	23	Streptomyces vietnamensis	AJF68650.1	AJF68651.1
	24	Streptomyces lydicus	AJT63429.2	AJT63430.1
	25	Nitrosomonas communis	AKH37109.1	AKH37110.1
	26	Streptomyces sp. Mg1	AKL64849.1	AKL64848.1
	27	Kibdelosporangium phytohabitans	ALG09413.1	ALG09412.1
	28	Streptomyces venezuelae	ALO05914.1	ALO05913.1
	29	Alcaligenes faecalis	ALO39892.1	ALO39893.1
	30	Streptomyces sp. 4F	ALV53527.1	ALV53526.1
	31	Ralstonia solanacearum	AMP39910.1	AMP39909.1
	32	Streptomyces sp. S10(2016)	AMW08805.1	AMW08804.1
	33	Ralstonia insidiosa	ANJ72421.1	ANJ72420.1
	34	Streptomyces noursei ATCC 11455	ANZ20701.1	ANZ20700.1
	35	Lentzea guizhouensis	ANZ35903.1	ANZ42551.1
	36	Streptomyces lydicus	AOP47587.1	AOP47586.1
	37	Streptomyces sp. TN58	APU43215.1	APU43216.1
	38	Streptomyces sp. fd1-xmd	AQT75497.1	AQT75498.1
	39	blood disease bacterium A2-HR MARDI	AQW32080.1	AQW32081.1
	40	Streptomyces sp. Sge12	ARE73501.1	ARE73500.1
	41	Streptomyces albolongus	ARF75934.1	ARF75935.1
	42	Streptomyces sp. S8	ARI50951.1	ARI50950.1
	43	Kitasatospora setae KM-6054	BAJ27377.1	BAJ27378.1
	44	Nitrosomonas europaea ATCC 19718	CAD86262.1	CAD86261.1
	45	Saccharopolyspora erythraea NRRL 2338	CAM02493.1	CAM02491.1
	46	Ralstonia solanacearum PSI07	CBJ35251.1	CBJ35250.1
	47	Streptomyces venezuelae ATCC 10712	CCA53459.1	CCA53458.1
	48	Ralstonia syzygii R24	CCA86634.1	CCA86633.1
	49	Mycobacterium tuberculosis	CND50659.1	CND50595.1
	50	Kibdelosporangium sp. MJ126-NF4	CTQ98332.1	CTQ98331.1
	51	Streptomyces sp. AA4	EFL08140.1	EFL08141.1
	52	Streptomyces viridochromogenes DSM 40736	EFL35406.1	EFL35407.1
	53	Pseudomonas sp. TJI-51	EGB95193.1	KLJ14424.1
	54	Streptomyces griseoaurantiacus M045	EGG47167.1	EGG47168.1
	55	Alcaligenes faecalis subsp. faecalis NCIB 8687	EJC63078.1	EJC63077.1
	56	Streptomyces auratus AGR0001	EJJ03687.1	EJJ03686.1
	57	Pseudomonas sp. GM102	EJL95552.1	EJL95551.1
	58	Pseudomonas sp. GM50	EJM67118.1	EJM67119.1
	59	Pseudomonas putida CSV86	EKX85321.1	EKX85320.1
	60	Amycolatopsis azurea DSM 43854	EMD27220.1	EMD27218.1
	61	Amycolatopsis decaplanina DSM 44594	EME64684.1	EME64686.1
	62	Thauera linaloolentis 47Lol	ENO90245.1	ENO90244.1
	63	Amycolatopsis vancoresmycina DSM 44592	EOD66360.1	EOD66361.1
	64	Streptomyces sp. HPH0547	EPD93667.1	EPD93666.1
	65	Streptomyces aurantiacus JA 4570	EPH45730.1	EPH45729.1
	66	Streptomyces afghaniensis 772	EPJ34635.1	EPJ34633.1
	67	Saccharopolyspora erythraea NRRL 2338	EQD81607.1	EQD81608.1
	68	Saccharopolyspora erythraea D	EQD83537.1	EQD83548.1
	69	Alcaligenes sp. EGD-AK7	ERI34638.1	ERI34637.1
	70	Halomonas huangheensis	ERL49315.1	ERL49316.1
	71	Streptomyces sp. PCS3-D2	EYU70750.1	EYU70751.1
	72	Streptomyces sp. NBRC 110027	GAO07942.1	GAO07943.1
	73	Alcaligenes faecalis subsp. faecalis NBRC 13111	GAU72522.1	GAU72521.1
	74	Amycolatopsis rifamycinica	KDN22626.1	KDN22627.1
	75	Kitasatospora cheerisanensis KCTC 2395	KDN86666.1	KDN86664.1
	76	Streptomyces sp. NTK 937	KDQ69575.1	KDQ69577.1
	77	Amycolatopsis sp. MJM2582	KFZ80005.1	KFZ80003.1
	78	Alcaligenes faecalis	KGP03255.1	KGP03254.1
	79	Nitrosospira sp. NpAV	KIO49886.1	KIO49887.1
	80	Pseudomonas sp. FeS53a	KIV69584.1	KIV69583.1
	81	Streptomyces variegatus	KJK35175.1	KJK35176.1
	82	Streptomyces sp. NRRL F-4428	KJK45702.1	KJK45701.1
	83	Streptomyces sp. NRRL S-104	KJY21761.1	KJY21762.1
	84	Streptomyces sp. NRRL B-1568	KJY42865.1	KJY42866.1
	85	Pseudomonas sp. TJI-51	KLJ13953.1	EGC00506.1
	86	Streptomyces roseus	KMO95296.1	KMO95295.1
	87	Streptomyces caatingaensis	KNB50780.1	KNB50781.1
	88	Streptomyces viridochromogenes	KOG13989.1	KOG13990.1
	89	Streptomyces decoyicus	KOG39727.1	KOG39714.1
	90	Streptomyces virginiae	KOG56963.1	KOG56964.1
	91	Streptomyces sp. WM6372	KOU27460.1	KOU27461.1
	92	Streptomyces sp. WM6368	KOU35291.1	KOU35292.1
	93	Streptomyces sp. H036	KOV41066.1	KOV41067.1
	94	Streptomyces sp. H021	KOV47585.1	KOV47586.1
	95	Nocardiopsis sp. NRRL B-16309	KOX12533.1	KOX12534.1
	96	Streptomyces sp. XY332	KOY56101.1	KOY56100.1
	97	Streptomyces chattanoogensis	KPC63950.1	KPC63919.1
	98	Streptomyces sp. NRRL F-6602	KPC91123.1	KPC90988.1
	99	Actinobacteria bacterium OV450	KPH97023.1	KPH97022.1
	100	Streptomyces sp. Root369	KQV94259.1	KQV94260.1
	101	Streptomyces silvensis	KUF16612.1	KUF16611.1
	102	Streptomyces sp. RV15	KUO17377.1	KUO17268.1
	103	Burkholderia sp. MSMB1835	KVL40459.1	KVL40460.1
	104	Streptomyces sp. WAC04657	KYG56824.1	KYG53684.1
	105	Pseudomonas putida	OAI94546.1	OAI94545.1
	106	Pseudomonas putida	OAK63800.1	OAK63799.1
	107	Pseudomonas oryzihabitans	OAN28232.1	OAN28233.1
	108	Ralstonia solanacearum UW551	OCQ74723.1	OCQ74722.1
	109	Streptomyces sp. AVP053U2	ODA72883.1	ODA72882.1
	110	Nitrosomonadales bacterium SCN 54-20	ODT84969.1	ODT84970.1
	111	Pseudomonas sp. 1D4	OEC42264.1	OEC42263.1
	112	Pseudomonas sp. ENNP23	OEC52434.1	OEC52433.1
	113	Streptomyces abyssalis	OEU89704.1	OEU89703.1
	114	Streptomyces nanshensis	OEV31315.1	OEV31314.1
	115	Pseudomonas sp. 06C 126	OHW38674.1	OHW38675.1
	116	Streptomyces sp. MUSC 93	OIJ88205.1	OIJ88204.1
	117	Streptomyces sp. MUSC 93	OIJ98468.1	OIJ98449.1
	118	Streptomyces malaysiense	OIK26052.1	OIK26053.1
	119	Couchioplanes caeruleus subsp. caeruleus	OJF09744.1	OJF09745.1
	120	Couchioplanes caeruleus subsp. caeruleus	OJF16234.1	OJF16235.1
	121	Nitrosospira sp. 56-18	OJY15573.1	OJY15491.1
	122	Streptomyces uncialis	OKH94950.1	OKH94949.1
	123	Streptomyces sp. CB03578	OKI44194.1	OKI44195.1
	124	Streptomyces sp. MJM1172	OKI61774.1	OKI61775.1
	125	Kitasatospora sp. CB01950	OKJ05341.1	OKJ05340.1
	126	Streptomyces sp. CB01580	OKJ40134.1	OKJ40132.1
	127	Streptomyces sp. CB02009	OKJ63125.1	OKJ63126.1
	128	Streptomyces sp. CB00455	OKK22263.1	OKK22262.1
	129	Xenorhabdus thuongxuanensis	OKP06871.1	OKP06870.1
	130	Pseudomonas putida	OLS61015.1	OLS61016.1
	131	Amycolatopsis keratiniphila subsp. keratiniphila	ONF63340.1	ONF63338.1
	132	Actinosynnema sp. ALI-1.44	ONI91641.1	ONI91642.1
	133	Pseudomonas sp. MF4836	OOV92115.1	OOV92114.1
	134	Pseudomonas sp. MF4836	OOW00706.1	OOW00707.1
	135	Proteobacteria bacterium SG_bin4	OQW39462.1	OQW39461.1
	136	Streptomyces griseofuscus	OSP03702.1	OSP03703.1
	137	Burkholderia multivorans	SAJ92876.1	SAJ92873.1
	138	Streptomyces sp. PalvLS-984	SCD69996.1	SCD69959.1
	139	Micromonospora haikouensis	SCF18911.1	SCF18895.1
	140	Streptomyces sp. Ncost-T10-10d	SCF71951.1	SCF71946.1
	141	Streptomyces sp. LamerLS-31b	SCF96312.1	SCF96308.1
	142	Streptomyces sp. SceaMP-e96	SCK15243.1	SCK15236.1
	143	Streptomyces sp. AmelKG-D3	SCK24622.1	SCK24614.1
	144	Streptomyces sp. AmelKG-E11A	SCK30505.1	SCK30515.1
	145	Nitrosospira multiformis	SDQ54383.1	SDQ54360.1
	146	Amycolatopsis keratiniphila	SDU66000.1	SDU65989.1
	147	Streptomyces misionensis	SEB84720.1	SEB84684.1
	148	Nitrosospira multiformis ATCC 25196	SEF49176.1	SEF49150.1
	149	Saccharopolyspora hirsuta	SEG49316.1	SEG49291.1
	150	Nitrosospira multiformis	SEO22453.1	SEO22492.1
	151	Nitrosospira multiformis	SET35047.1	SET35029.1
	152	Pseudomonas otitidis	SFA62874.1	SFA62875.1
	153	Nitrosospira multiformis	SFU42838.1	SFU42850.1
	154	Streptomyces sp. F-1	SFY49674.1	SFY49672.1
	155	Nocardiopsis flavescens	SHJ64955.1	SHJ64923.1
	156	Nitrosospira sp. Nsp11	SHL12696.1	SHL12729.1
	157	Streptomyces yunnanensis	SHM68190.1	SHM68218.1
	158	Nitrosomonas cryotolerans ATCC 49181	SIO36510.1	SIO36528.1
	159	Nocardiopsis sp. JB363	SIO85325.1	SIO85326.1
	160	Halomonas sp. JB380	SJN12431.1	SJN12433.1
	161	Streptomyces fulvissimus DSM 40593	AGK77922.1
	162	Streptomyces sp. 769	AJC60856.1
	163	Streptomyces sp. CFMR 7	ALC29280.1
	164	Pseudomonas citronellolis	ANI18451.1
	165	Streptomyces albolongus	ARF73274.1
	166	Streptomyces sp. S8	ARI53902.1
	167	Pseudomonas sp. HMP271	KGK83777.1
	168	Streptomonospora alba	KIH98349.1
	169	Pseudomonas xanthomarina	OCX15323.1
	170	Streptomyces sp. IB2014 011-1	ONI51606.1
	171	Pseudomonas stutzeri	OOE11792.1
	172	Streptomyces sp. DvalAA-19	SCD36352.1
	173	Streptomyces sp. ScaeMP-e83	SCE00513.1
	174	Streptomyces sp. ScaeMP-e48	SCK47418.1
	175	Streptomyces sp. AmelKG-D3	SCK62302.1
