# Supplementary material for: Biosynthesis of thiocarboxylic acid-containing natural products
Source: Nat Commun. 2018 Jun 18;9:2362. doi: 10.1038/s41467-018-04747-y (PMC6006322; doi:10.1038/s41467-018-04747-y)
Supplement: Supplementary file 5 — Supplementary Data 3 [file 41467_2018_4747_MOESM5_ESM.xlsx]

## Sheet: Sheet1
		5
		C	2.37119	-0.22767	-5e-05
		C	0.89115	-0.36958	-0.00031
		C	0.05895	0.79594	-2e-05
		C	-1.34699	0.57115	-0.00073
		C	-1.87655	-0.70866	0.00015
		C	-1.05056	-1.84111	-0.00027
		C	0.32037	-1.64275	-0.00063
		N	-2.27405	1.67514	-5e-05
		O	-3.23156	-0.86089	0.00158
		O	0.52716	1.99419	0.00065
		O	2.80869	1.02814	0.00101
		O	3.13709	-1.17229	-0.0006
		H	-1.49533	-2.82765	5e-05
		H	0.99992	-2.48848	-0.00089
		H	1.975	1.63171	0.0008
		H	-3.57295	0.04831	0.00541
		H	-2.07189	2.25998	-0.80796
		H	-2.05285	2.2731	0.79309
		Electronic energy = -626.0656542
		Zero-point electronic energy = -625.936398
		Enthalpy = -625.925266
		Free energy = -625.971814
		5-SH-a
		C	2.06154	0.30658	5e-05
		C	0.62111	-0.14321	4e-05
		C	-0.398	0.83686	2e-05
		C	-1.74561	0.45058	5e-05
		C	-2.0849	-0.89851	0
		C	-1.09401	-1.87957	0.00017
		C	0.23589	-1.4853	0.00022
		N	-2.82138	1.40808	-0.0002
		O	-3.39983	-1.24689	-0.00022
		O	-0.12412	2.14314	-0.00015
		O	2.23272	1.55625	0.0002
		H	-1.3804	-2.92354	0.00023
		H	1.0295	-2.22315	0.00032
		H	0.91727	2.14658	-7e-05
		H	-3.87747	-0.40187	-0.00115
		H	-2.71975	2.02171	-0.80433
		H	-2.72315	2.01854	0.80678
		S	3.32859	-0.82747	-0.00015
		Electronic energy = -949.0157503
		Zero-point electronic energy = -948.889097
		Enthalpy = -948.877734
		Free energy = -948.92515
		5-SH-b
		C	-2.08292	0.64894	-0.0004
		C	-0.56639	0.5316	0.00011
		C	0.16901	-0.67481	-0.00017
		C	1.57332	-0.63203	0.00012
		C	2.2508	0.58165	0.00017
		C	1.54376	1.78188	0.00076
		C	0.15902	1.72822	0.00073
		N	2.37293	-1.83049	-0.00072
		O	3.6111	0.57895	-0.0003
		O	-0.36648	-1.89915	-0.00098
		O	-2.56713	1.7708	-0.00155
		H	2.08295	2.72073	0.00097
		H	-0.42538	2.64083	0.00094
		H	-1.3807	-1.77821	-0.00038
		H	3.85292	-0.36141	-0.00296
		H	2.11107	-2.40047	-0.80098
		H	2.1229	-2.39428	0.80772
		S	-3.04211	-0.8132	0.0009
		Electronic energy = -949.0152673
		Zero-point electronic energy = -948.888618
		Enthalpy = -948.877137
		Free energy = -948.924686
		imidazole
		C	-1.12936	-0.29723	3e-05
		C	-0.62304	0.97262	-4e-05
		N	-0.11442	-1.22241	-4e-05
		C	0.99139	-0.52582	0
		N	0.74262	0.81322	7e-05
		H	-1.0902	1.94225	-3e-05
		H	1.43031	1.54856	-0.0002
		H	1.9932	-0.92673	3e-05
		H	-2.16475	-0.59721	7e-05
		Electronic energy = -226.1872195
		Zero-point electronic energy = -226.115185
		Enthalpy = -226.110538
		Free energy = -226.141421
		2His 5
		C	-0.40122	4.70094	-0.75222
		C	-0.62936	3.35675	-0.60409
		N	0.88655	5.01109	-0.39313
		C	1.42031	3.86366	-0.03539
		N	0.54871	2.83258	-0.14189
		C	5.26904	-2.37537	-0.18802
		C	3.91011	-2.21147	-0.28516
		N	5.84936	-1.26157	0.36882
		C	4.84474	-0.44378	0.60033
		N	3.6552	-0.96901	0.22371
		C	0.31539	-0.80217	0.0905
		C	-1.17236	-0.67097	0.25816
		C	-2.01718	-1.672	-0.2619
		C	-3.40543	-1.54327	-0.14197
		C	-3.94651	-0.43503	0.50775
		C	-3.12234	0.55457	1.04561
		C	-1.74895	0.41717	0.91314
		N	-4.32422	-2.52239	-0.65627
		O	-5.29328	-0.33329	0.61864
		O	-1.5342	-2.75647	-0.87458
		O	0.74031	-1.87958	-0.40893
		O	1.05025	0.15467	0.44543
		H	-1.49627	2.74042	-0.7767
		H	0.73517	1.84088	0.07829
		H	2.43404	3.72304	0.30696
		H	3.10659	-2.82766	-0.6509
		H	2.72315	-0.53603	0.29836
		H	4.92689	0.5391	1.03876
		H	-3.56759	1.3987	1.55586
		H	-1.08754	1.16565	1.33475
		H	-0.52372	-2.63728	-0.80633
		H	-1.08937	5.45767	-1.09509
		H	5.85972	-3.22783	-0.48571
		H	-5.64219	-1.12994	0.18673
		H	-4.10479	-3.43259	-0.26082
		H	-4.18544	-2.62571	-1.65781
		Electronic energy = -1078.5016523
		Zero-point electronic energy = -1078.225429
		Enthalpy = -1078.203506
		Free energy = -1078.273719
		2His 5-SH-a
		C	-2.87236	3.15935	-1.3068
		C	-2.31573	2.0747	-0.68075
		N	-2.09268	4.27572	-1.12466
		C	-1.0793	3.86326	-0.39787
		N	-1.16646	2.54374	-0.10033
		C	5.87952	-1.00908	-0.98011
		C	4.51711	-1.04739	-0.82455
		N	6.43101	-0.05554	-0.15889
		C	5.40711	0.46892	0.4794
		N	4.23299	-0.09482	0.11256
		C	0.68573	-0.40204	0.58226
		C	-0.75917	-0.79622	0.63789
		C	-1.28041	-1.63706	-0.37105
		C	-2.64036	-1.96913	-0.37699
		C	-3.47352	-1.50754	0.64027
		C	-2.97086	-0.70012	1.66247
		C	-1.63081	-0.35585	1.64096
		N	-3.23135	-2.80193	-1.38775
		O	-4.78018	-1.85648	0.62763
		O	-0.5236	-2.14076	-1.35235
		O	1.40347	-0.99232	-0.25681
		H	-2.62317	1.04561	-0.59026
		H	-0.48579	2.01143	0.44477
		H	-0.25384	4.47081	-0.06062
		H	3.73444	-1.63741	-1.26867
		H	3.30298	0.13662	0.467
		H	5.45873	1.25645	1.21522
		H	-3.63713	-0.35293	2.44094
		H	-1.21955	0.28105	2.41515
		H	0.40392	-1.81722	-1.1399
		H	-3.78828	3.19832	-1.8752
		H	6.49169	-1.61098	-1.63356
		H	-4.88559	-2.41595	-0.15934
		H	-2.72129	-3.67908	-1.44516
		H	-3.11951	-2.36553	-2.29891
		S	1.28304	0.84215	1.60772
		Electronic energy = -1401.4483871
		Zero-point electronic energy = -1401.174658
		Enthalpy = -1401.152047
		Free energy = -1401.223519
		2His 5-SH-b
		C	-0.35297	4.58039	-0.76784
		C	-0.66623	3.277	-0.48061
		N	1.0085	4.75465	-0.78758
		C	1.50393	3.56804	-0.51608
		N	0.53605	2.63969	-0.32017
		C	5.70969	-1.71353	0.10704
		C	4.38645	-1.89761	-0.20445
		N	5.87835	-0.5531	0.82205
		C	4.66764	-0.05161	0.93479
		N	3.73226	-0.82417	0.33265
		C	0.17815	-0.99218	-0.02313
		C	-1.27673	-0.74182	0.24343
		C	-2.34105	-1.48694	-0.31367
		C	-3.66588	-1.12225	-0.03454
		C	-3.94567	-0.05508	0.81357
		C	-2.90997	0.67662	1.3947
		C	-1.60724	0.32208	1.09579
		N	-4.7896	-1.83179	-0.58254
		O	-5.23561	0.25824	1.07497
		O	-2.19609	-2.54359	-1.12044
		O	0.97809	-0.09354	0.3114
		H	-1.60352	2.75541	-0.37897
		H	0.67874	1.6485	-0.09464
		H	2.55322	3.32348	-0.45215
		H	3.85094	-2.66443	-0.73789
		H	2.72243	-0.63899	0.28355
		H	4.41355	0.86589	1.44348
		H	-3.14133	1.49576	2.06311
		H	-0.78769	0.87489	1.53956
		H	-1.2182	-2.76016	-1.1648
		H	-1.02916	5.39833	-0.96114
		H	6.54593	-2.34834	-0.14127
		H	-5.75802	-0.39552	0.58149
		H	-4.696	-2.82209	-0.37351
		H	-4.76789	-1.77185	-1.59712
		S	0.70164	-2.46283	-0.74262
		Electronic energy = -1401.4484276
		Zero-point electronic energy = -1401.174561
		Enthalpy = -1401.152156
		Free energy = -1401.223143
		2His-Gln 5
		C	0.86289	-1.96147	2.44518
		C	-0.6346	-1.72438	2.502
		N	-1.33643	-2.20736	1.4965
		O	-1.15353	-1.1137	3.44176
		C	3.77036	4.01585	-0.30583
		C	2.52826	3.51159	-0.49102
		N	4.42338	3.13056	0.52765
		C	3.61593	2.12844	0.81772
		N	2.46002	2.33707	0.21014
		C	3.94856	-2.83591	-1.77856
		C	2.78384	-2.1606	-1.75196
		N	4.6346	-2.47838	-0.64077
		C	3.91265	-1.61375	0.04197
		N	2.79224	-1.3955	-0.61782
		C	-0.27897	-0.05191	-0.50894
		C	-1.71665	0.31488	-0.28378
		C	-2.67831	-0.02748	-1.25387
		C	-4.02749	0.26979	-1.03074
		C	-4.41405	0.88609	0.15912
		C	-3.47306	1.21761	1.13461
		C	-2.13752	0.92876	0.89539
		N	-5.06093	-0.04689	-1.98023
		O	-5.72883	1.15425	0.3601
		O	-2.34631	-0.64582	-2.39252
		O	-0.00461	-0.66346	-1.58053
		O	0.56949	0.25498	0.36695
		H	1.06166	-2.77092	3.11558
		H	1.10982	-2.05285	1.40833
		H	-2.29915	-1.96336	1.6137
		H	-1.24595	-3.20242	1.47415
		H	1.74575	3.94872	-1.07625
		H	1.66393	1.73312	0.25448
		H	3.8546	1.29096	1.43847
		H	2.00027	-2.21205	-2.4793
		H	2.06493	-0.76997	-0.33391
		H	4.18849	-1.16501	0.97388
		H	-3.80189	1.67935	2.05619
		H	-1.38491	1.15175	1.64304
		H	-1.33838	-0.7825	-2.29906
		H	1.42248	-1.12679	2.81165
		H	4.33976	-3.53767	-2.48595
		H	4.2385	4.89614	-0.69452
		H	-5.00988	-1.03369	-2.21764
		H	-4.88378	0.44547	-2.85168
		H	-6.17731	0.81994	-0.43331
		Electronic energy = -626.0656542
		Zero-point electronic energy = -625.936398
		Enthalpy = -1610.454707
		Free energy = -1610.515058
		2His-Gln 5-SH-a
		C	-1.02506	0.61983	3.09443
		C	0.27803	-0.15401	3.16332
		N	1.28492	0.34389	2.47403
		O	0.37684	-1.18843	3.83084
		C	-5.03595	-2.58562	-1.94419
		C	-3.68808	-2.54123	-1.83152
		N	-5.53372	-1.85585	-0.88375
		C	-4.52966	-1.37864	-0.17347
		N	-3.39922	-1.78044	-0.73006
		C	-2.7542	3.92128	-0.67876
		C	-1.89091	2.89895	-0.83008
		N	-3.73404	3.48232	0.18165
		C	-3.47422	2.2388	0.5296
		N	-2.3693	1.85881	-0.08088
		C	0.58391	-0.40481	-0.39546
		C	2.07286	-0.5448	-0.4595
		C	2.84279	0.51626	-0.98394
		C	4.23972	0.426	-1.01578
		C	4.87418	-0.71133	-0.52383
		C	4.13087	-1.77061	6e-05
		C	2.75005	-1.67051	0.02171
		N	5.07322	1.47436	-1.53852
		O	6.2266	-0.77739	-0.55836
		O	2.29107	1.6402	-1.45879
		O	0.093	0.65199	-0.86394
		H	-1.09215	1.17142	4.00882
		H	-1.01501	1.13643	2.15745
		H	2.07729	-0.26038	2.55767
		H	1.51708	1.24918	2.82976
		H	-2.98053	-3.01237	-2.48136
		H	-2.4807	-1.56344	-0.39953
		H	-4.61522	-0.77062	0.70282
		H	-1.00037	2.89987	-1.42325
		H	-1.94816	0.95473	-0.00806
		H	-4.06014	1.6392	1.19449
		H	4.6454	-2.64531	0.3759
		H	2.15016	-2.47592	0.42895
		H	1.30105	1.49204	-1.32903
		H	-1.88061	-0.02234	3.07091
		H	-2.7536	4.91002	-1.08777
		H	-5.66675	-3.04838	-2.67415
		H	4.86302	2.34621	-1.06059
		H	4.83939	1.64126	-2.51352
		S	-0.36308	-1.63352	0.32561
		H	6.51014	0.06472	-0.95013
		Electronic energy = -1610.5995512
		Zero-point electronic energy = -1610.471105
		Enthalpy = -1610.454707
		Free energy = -1610.515058
		2His-Gln 5-SH-b
		C	-0.81876	-2.63247	-1.89774
		C	0.68429	-2.42988	-1.92842
		N	1.32186	-2.64912	-0.79604
		O	1.26491	-2.08055	-2.961
		C	-3.73304	3.86945	-0.90688
		C	-2.51377	3.41803	-0.53136
		N	-4.36112	2.80782	-1.52602
		C	-3.56199	1.75832	-1.50891
		N	-2.43442	2.10475	-0.90985
		C	-4.13947	-2.38654	2.23035
		C	-2.96084	-1.74903	2.10044
		N	-4.75704	-2.32246	1.00251
		C	-3.98112	-1.66495	0.16551
		N	-2.89176	-1.29731	0.81034
		C	0.29903	0.36594	0.44034
		C	1.7715	0.43983	0.17649
		C	2.76918	0.55916	1.17068
		C	4.12234	0.54099	0.8018
		C	4.49342	0.42368	-0.53456
		C	3.52302	0.32551	-1.53195
		C	2.19228	0.34	-1.15744
		N	5.18284	0.64645	1.76808
		O	5.80978	0.40798	-0.85267
		O	2.53919	0.67751	2.48424
		O	-0.44828	0.042	-0.5049
		H	-1.00021	-3.58347	-2.35354
		H	-1.12245	-2.45773	-0.88642
		H	2.29442	-2.45046	-0.91722
		H	1.20784	-3.60608	-0.52918
		H	-1.75354	3.98213	-0.03264
		H	-1.65169	1.50066	-0.7554
		H	-3.78702	0.79273	-1.91129
		H	-2.21641	-1.6239	2.85869
		H	-2.13919	-0.76447	0.42155
		H	-4.19838	-1.46292	-0.86253
		H	3.81936	0.22919	-2.56806
		H	1.42424	0.24458	-1.91409
		H	1.54662	0.74079	2.61342
		H	-1.34024	-1.91281	-2.49368
		H	-4.58248	-2.8839	3.06778
		H	-4.20105	4.8231	-0.77877
		H	5.07786	-0.08463	2.46623
		H	5.08475	1.51768	2.2827
		S	-0.33499	0.75235	1.99981
		H	6.27375	0.48731	-0.00306
		Electronic energy = -1610.6054204
		Zero-point electronic energy = -1610.476957
		Enthalpy = -1610.460682
		Free energy = -1610.520655
